# Supplementary material for: Correlations between Properties of Pore-Filling Ion Exchange Membranes and Performance of a Reverse Electrodialysis Stack for High Power Density
Source: Membranes (Basel). 2021 Aug 10;11(8):609. doi: 10.3390/membranes11080609 (PMC8400206; doi:10.3390/membranes11080609)
Supplement: Supplementary file 1 [file membranes-11-00609-s001.zip]

Archive with 1 entries (1 files):
- membranes-1325277-supplementary.pdf
